# Supplementary material for: Osteopathology in Rhinocerotidae from 50 Million Years to the Present
Source: PLoS One. 2016 Feb 3;11(2):e0146221. doi: 10.1371/journal.pone.0146221 (PMC4739690; doi:10.1371/journal.pone.0146221)
Supplement: S2 File — R Code can be run in RStudio [37] using the packages ‘ape’ [38] and ‘paleotree’ [28] with paleotree’s function TimePaleoPhy. Trees from Cerdeño (1995) [8]. (ZIP) [file pone.0146221.s002.zip]

Archive with 3 entries (2 files):
- RCode_StilsonDavisHopkins_2015.R
- __MACOSX/
- __MACOSX/._RCode_StilsonDavisHopkins_2015.R
